# Supplementary material for: Partial tetrasomy of the proximal long arm of chromosome 15 in two patients: the significance of the gene dosage in terms of phenotype
Source: Mol Cytogenet. 2015 Jun 25;8:41. doi: 10.1186/s13039-015-0137-4 (PMC4479342; doi:10.1186/s13039-015-0137-4)
Supplement: Additional file 1: — Table 1. Function of protein coding genes of the 15q11.2q13.3 (22,765,628-32,861,626) chromosomal region according to Decipher. (https://decipher.sanger.ac.uk/) Notes: Bold: OMIM genes; Italic: Morbid genes; HI(D): Haploinsufficiency scores from Decipher: values from 0-100%. Low values (0-10%) indicate more likely to exhibit Haploinsufficiency. The α labeling indicates the genes might be involved in growth regulation. The β labeling indicates the genes might be involved in GABA mediated antiepileptic drug therapy. The γ labeling indicates the KLF13 gene, which might be associated to cardiac malformations. The δ labeling indicates the CHRNA7 gene, which might be associated with neuropsychiatric phenotypes. [file 13039_2015_137_MOESM1_ESM.xlsx]

## Sheet: Munka1
Name	Location	Description	HI(D)	Function
TUBGCP5	15:22833394-22873891	tubulin, gamma complex associated protein 5	-	Necessary for the microtubule nucleation process at the centrosome by association with the gamma-tubulin complex.
CYFIP1	15:22892005-23006016	cytoplasmic FMR1 interacting protein 1	53.3	The component of the CYFIP1-EIF4E-FMR1 complex which binds to the mRNA cap and mediates translational repression.
αNIPA2	15:23004684-23034427	non imprinted in Prader-Willi/Angelman syndrome 2	52.9	This gene encodes a possible magnesium transporter.
αNIPA1	15:23043277-23100005	non imprinted in Prader-Willi/Angelman syndrome 1	25.3	This gene encodes a magnesium transporter that associates with early endosomes and the cell surface in a variety of neuronal and epithelial cells.
GOLGA6L2	15:23684645-23692381	golgin A6 family-like 2	-	-
αMKRN3	15:23810454-23873064	makorin ring finger protein 3	98.7	The protein encoded by this gene contains a RING (C3HC4) zinc finger motif and several C3H zinc finger motifs.
αMAGEL2	15:23888691-23891175	MAGE-like 2	-	May enhance ubiquitin ligase activity of RING-type zinc finger-containing E3 ubiquitin-protein ligases. Proposed to act through recruitment and/or stabilization of the Ubl-conjugating enzyme (E2) at the E3:substrate complex.
αNDN	15:23930565-23932450	necdin, melanoma antigen (MAGE) family member	36.2	Growth suppressor that facilitates the entry of the cell into cell cycle arrest.
NPAP1	15:24920541-24928593	nuclear pore associated protein 1	93.6	May be involved in spermatogenesis.
SNRPN	15:25068794-25223870	small nuclear ribonucleoprotein polypeptide N	11.3	The protein encoded by this gene is one polypeptide of a small nuclear ribonucleoprotein complex and belongs to the snRNP SMB/SMN family. The protein plays a role in pre-mRNA processing, possibly tissue-specific alternativesplicing events.
SNURF	15:25200181-25245423	SNRPN upstream reading frame	64.6	The function of this protein is not yet known
UBE3A	15:25582381-25684128	ubiquitin protein ligase E3A	23.2	Accepts ubiquitin from an E2 ubiquitin-conjugating enzyme in the form of a thioester and transfers it to its substrates.
ATP10A	15:25922420-26110317	ATPase, class V, type 10A	74	The protein belongs to the family of P-type cation transport ATPases, and to the subfamily of aminophospholipid-transporting ATPases. The aminophospholipid translocases transport phosphatidylserine and phosphatidylethanolamine from one side of a bilayer to another.
βGABRB3	15:26788693-27184686	gamma-aminobutyric acid (GABA) A receptor, beta 3	5.2	The encoded protein is one the subunits of a multi-subunit chloride channel that serves as the receptor for gamma-aminobutyric acid, a major inhibitory neurotransmitter of the mammalian nervous system.
βGABRA5	15:27111510-27194354	gamma-aminobutyric acid (GABA) A receptor, alpha 5	25.5	The encoded protein is one the subunits of a multi-subunit chloride channel that serves as the receptor for gamma-aminobutyric acid, a major inhibitory neurotransmitter of the mammalian nervous system.
βGABRG3	15:27216429-27778373	gamma-aminobutyric acid (GABA) A receptor, gamma 3	83.8	The encoded protein is one the subunits of a multi-subunit chloride channel that serves as the receptor for gamma-aminobutyric acid, a major inhibitory neurotransmitter of the mammalian nervous system.
OCA2	15:28000021-28344504	oculocutaneous albinism II	71.5	The encoded protein is believed to be an integral membrane protein involved in small molecule transport, specifically tyrosine - a precursor of melanin.
HERC2	15:28356186-28567298	HECT and RLD domain containing E3 ubiquitin protein ligase 2	42.7	Regulates ubiquitin-dependent retention of repair proteins in the case of chromosomal damage.
GOLGA8M	15:28947100-28983530	golgin A8 family, member M	-	-
APBA2	15:29129629-29410518	amyloid beta (A4) precursor protein-binding, family A, member 2	39	It is a neuronal adapter protein that interacts with the Alzheimer's disease amyloid precursor protein (APP). It stabilizes APP and inhibits production of proteolytic APP fragments including the A beta peptide that is deposited in the brains of Alzheimer's disease patients. This gene product is believed to be involved in signal transduction processes.
FAM189A1	15:29412457-29862927	family with sequence similarity 189, member A1	-	-
NDNL2	15:29560353-29562033	necdin-like 2	80.7	The protein is part of the SMC5-6 chromatin reorganizing complex and is a member of the MAGE superfamily. Component of the SMC5-SMC6 complex, a complex involved in repair of DNA double-strand breaks by homologous recombination.
TJP1	15:29991571-30261068	tight junction protein 1	34.8	This gene encodes a protein located on a cytoplasmic membrane surface of intercellular tight junctions. The encoded protein may be involved in signal transduction at cell-cell junctions.
GOLGA8J	15:30375158-30385702	golgin A8 family, member J	-	-
CHRFAM7A	15:30653443-30686052	CHRNA7 (cholinergic receptor, nicotinic, alpha 7, exons 5-10) and FAM7A (family with sequence similarity 7A, exons A-E) fusion	75.5	GO annotations related to this gene include extracellular ligand-gated ion channel activity.
GOLGA8R	15:30695943-30706463	golgin A8 family, member R	-	-
GOLGA8H	15:30896329-30906764	golgin A8 family, member H	-	-
ARHGAP11B	15:30916697-31065196	Rho GTPase activating protein 11B	74.3	-
FAN1	15:31196055-31235311	FANCD2/FANCI-associated nuclease 1	78.2	This gene encodes a member of the myotubularin-related class 1 cysteine-based protein tyrosine phosphatases. The encoded protein may be catalytically inactive. Involved in the repair of double-strand DNA breaks by homologous recombination.
MTMR10	15:31231144-31283810	myotubularin related protein 10	95.9	Probable pseudophosphatase. Contains a Glu residue instead of a conserved Cys residue in the dsPTPase catalytic loop which renders it catalytically inactive as a phosphatase (Potential).
TRPM1	15:31293264-31453476	transient receptor potential cation channel, subfamily M, member 1	61.9	This gene encodes a member of the transient receptor potential melastatin subfamily of transient receptor otential ion channels. The encoded protein is a calcium permeable cation channel that is expressed in melanocytes and may play a role in melanin synthesis.
γKLF13	15:31619058-31727868	Kruppel-like factor 13	3.5	Represses transcription by binding to the BTE site, a GC-rich DNA element, in competition with the activator SP1. It also represses transcription by interacting with the corepressor Sin3A and HDAC1. Activates RANTES expression in T-cells.
OTUD7A	15:31775329-32162992	OTU deubiquitinase 7A	44.1	Deubiquitinating enzymes (DUBs; see MIM 603478) are proteases that specifically cleave ubiquitin (MIM 191339) linkages, negating the action of ubiquitin ligases. OTUD7A belongs to a DUB subfamily characterized by an ovarian tumor (OTU) domain.
δCHRNA7	15:32322691-32464722	cholinergic receptor, nicotinic, alpha 7 (neuronal)	20.6	After binding acetylcholine, the AChR responds by an extensive change in conformation that affects all subunits and leads to opening of an ion-conducting channel across the plasma membrane. The channel is blocked by alpha-bungarotoxin.
GOLGA8K	15:32684983-32695396	golgin A8 family, member K	-	-
GOLGA8O	15:32737307-32747835	golgin A8 family, member O	-	-
