# Supplementary material for: Partial tetrasomy of the proximal long arm of chromosome 15 in two patients: the significance of the gene dosage in terms of phenotype
Source: Mol Cytogenet. 2015 Jun 25;8:41. doi: 10.1186/s13039-015-0137-4 (PMC4479342; doi:10.1186/s13039-015-0137-4)
Supplement: Additional file 2: — Table 2. The list of the genes located in the duplicated regions and the associated diseases. [file 13039_2015_137_MOESM2_ESM.xlsx]

## Sheet: Munka1
DISEASE	GENES
Behaviour	GABRB3
Cardiac Arteriopathy	GABRA5, GABRB3, GABRG1, GABRG3, KLF13
Cardiovascular Disease	GABRA5, GABRB3, GABRG1, GABRG3, KLF13,
Cell cycle	HERC2, UBE3A
Cell Death and Survival	GABRA5, GABRB3
Cell Morphology	OCA2, GABRA5, GABRB3, NDN
Cell-To-Cell Signalling and Interaction	NDN, UBE3A
Cellular Assembly and Organization	SNURF
Cellular Compromise	GABRA5, GABRB3
Cellular Development	NDN, UBE3A
Cellular Growth and Proliferation	NDN, UBE3A
Cellular Movement	GABRA5, GABRB3, NDN
Developmental Disorder	GABRB3, GABRG3, MAGEL2, MKRN3, NDN, SNRPN, UBE3A
DNA Replication, Recombination, and Repair	SNRPN
Gene Expression	NDN, SNRPN, UBE3A
Hair and Skin Development and Function	OCA2
Hereditary Disorder	GABRA5, GABRB3, GABRG3, MAGEL2, MKRN3, NDN, SNRPN, UBE3A
Nervous System Development and Function	GABRA5, GABRB3, NDN, UBE3A
Neurological Disease	GABRA5, GABRB3, GABRG3, UBE3A, OTUD7A, TUBGCP5
Nutritional Disease	GABRA5, GABRB3, GABRG3
Protein Degradation	UBE3A
Protein Synthesis	UBE3A
Psychological Disorders	GABRA5, GABRB3, GABRG3, NDN, CHRFAM7A, CHRNA7
Reproductive System Development	UBE3A
Reproductive System Disease	MKRN3, UBE3A
Respiratory Disease	GABRA5, GABRB3, GABRG3, MKRN3, SNRPN
Skeletal and Muscular Disorders	GABRA5, GABRB3, GABRG3
Prader-Willi/Angelman syndrome	GABRG3, MAGEL2, MKRN3, NDN, SNRPN, NIPA1, NIPA2, ATP10A, C15orf2, CYFIP1, TUBGCP5, NDNL2
Absence seizure	GABRA5, GABRB3, GABRG1, GABRG3, UBE3A
Tonic-clonic seizure	GABRA5, GABRB3, GABRG1, GABRG3, UBE3A
Multiple congenital anomalies	GABRB3, GABRG3, MAGEL2, MKRN3, NDN, SNRPN, UBE3A
Epileptic seizure	GABRA5, GABRB3, GABRG1, GABRG3
Schizophrenia	GABRA5, GABRB3, GABRG1, GABRG3, NDN, TUBGCP5
Parkinson's disease	GABRA5, GABRB3, GABRG1, GABRG3
Seizures	GABRA5, GABRB3, GABRG1, GABRG3, UBE3A
Congenital anomaly of skeletal bone	GABRA5, GABRB3, GABRG1, GABRG3
Weight gain	GABRA5, GABRB3, GABRG1, GABRG3
Hepatocellular Carcinoma	NDNL2
Interstitial Nephritis	FAN1, MTMR10
Alzheimer's Disease	APBA2
