# Supplementary material for: Partial tetrasomy of the proximal long arm of chromosome 15 in two patients: the significance of the gene dosage in terms of phenotype
Source: Mol Cytogenet. 2015 Jun 25;8:41. doi: 10.1186/s13039-015-0137-4 (PMC4479342; doi:10.1186/s13039-015-0137-4)
Supplement: Additional file 3: — Table 3. Comparing clinical features of array CGH investigated 15q11q13 duplication patients and our cases. α labeling indicates the postnatal growth retardation phenotype, while γ labeling indicates the cardiac symptom of Patient 1. [file 13039_2015_137_MOESM3_ESM.xlsx]

## Sheet: Munka1
	Own Patient 1.	Own Patient 2.	B.W.M. van Bon et. al. (2009)	B.W.M. van Bon et. al. (2009)	B.W.M. van Bon et. al. (2009)	B.W.M. van Bon et. al. (2009)	Koochek et al. (2006)	Koochek et al. (2006)	Jing Yang et. al. (2013)	Jing Yang et. al. (2013)	David J Wu et. al. (2009)	Ee-Shien Tan et. al. (2014)	Ee-Shien Tan et. al. (2014)	J Clayton-Smith et. al. (1993)	Marina Michelson et. al. (2011)	T.K. Mohandas et. al. (1999)	Jon Soo Kim et.al. (2012)
DUPLICATION POSITION	tetrasomy of 15q11.2q13.3(22,765,628-32,445,252)	tetrasomy of 15q11.2q13.2(22,765,628-31,183,907) and 15q13.3(31,261,835-32,861,626)	BP4BP5	BP4BP5	BP4BP5	BP3BP5	15q11-15q13 was found to extend approximately 10 Mb, with RP11-80H14 at 20.5 cM and RP11-420B6 at 30.7 cM setting the boundaries	5 copies of 15q11.2q13.2 (chr15:22,619,671- 30,342,457), and 3 copies of 15q13.2q13.3 (chr15:30,342,458-32,411,629)	4 copies of 15q11.2q13.1 (chr15:22,054,840- 30,058,502) and 3 copies of 15q13.1q13.2 (chr15:30,058,503-32,418,417)	-	BP1BP4	chr15:21,213,950-26,208,646	chr15:18,362,555-26,208,646	NA	partial trisomy of 15q11-13	NA	amplification of the 15q11.1 to 15q13.1 region
GENDER	male	female	male	female	female	female	female	female	male	male	male	male	female	female	female	male	female
AGE OF EXAMINATION	27 months	17 months	17 years	4 years, 6 months	20 years	4 years, 10 months	7 years, 4 months	38 years	5 years	8 years	NA	5 years, 8 months	NA	4 years	10 years	2 years old, 4 months	10 moths
BIRTH WEIGHT	3200g	3520g	P50	>P98	NA	P3-P98	-	-	1800g	3700g	2500g	2950g	3234g	3630g	-	3628g	2900 g
BIRTH HEIGHT	NA	NA	P30	P50	P3	P25	-	-	47 cm	55 cm	54,6 cm	-	45,5 cm	-	-	57 cm	-
BIRTH OFC	NA	NA	P60	P45	P60	P50	-	-	32 cm, slight microcephaly	35 cm	-	-	32 cm	-	-	36 cm	-
CURRENT WEIGHT	α10 Kg (<5 pc)	13 Kg (90-97 pc)	NA	>P98	NA	>P98	NA	NA	NA	NA	NA	NA	NA	NA	NA	NA	below the 3rd percentile
OTHER AFFECTED FAMILY MEMBERS	-	-	NA	-	NA	inherited pat	NA	NA	NA	NA	father was found to carry a balanced translocation between chromosomes 9 and 15	older brother with autism spectrum disorder	NA	NA	schisophrenic mother	her father and sister were known to have a diagnosis of depression and were under psychiatric care	-
BRAIN MRI/CT	-	normal	normal	normal	NA	normal	normal	normal	normal	normal	normal	-	-	normal	normal	-	mild brain atrophy
EPILEPSY/ABNORMAL EEG	+	+	-	-	-	-	NA	+	-	-	NA	NA	NA	-	developed different generalized and focal seizure types	NA	+
BEHAVIOR PROBLEM	hyperactivity	dysmorphysm, tiptoe walking and stereotype hand movements	autistic features, bipolar disorder	-	preoccupation with food, extremely talkative	autistic features	dysmorphysm, respiratory depression	low muscle tone, unpredictable behaviour	intellectual disabilities, behavioral problems, resuscitation was performed at birth because of suffocation	memory problems	hypotonic, poor swallow and suck, required bottle-feeding, unpredictable behavior	hyperactivity and a preoccupation with water	-	ataxic gait, tendency to fall frequently, happy child with no behavioral problems	emotional problems and selective mutism	-	-
MENTAL RETARDATION	mild	mild	mild	mild	mild-moderate	severe	mild	mild	mild	mild	mild	mild	moderate	moderate	mild	mild	NA
HYPOTONY	+	+	+	-	+	+	NA	NA	NA	NA	+	NA	NA	NA	NA	NA	+
CARDIAL DEFECT	γbigeminic extrasystole	-	-	-	-	-	-	-	-	-	-	-	truncal hypotonia	-	pulmonic stenosis	-	-
OCULAR REGION	flat occipital region, epicanthal folds, hyperteloristic eyes	prominent forehead, flat occiput, broad face	synophrys	hypertelorism	slightly deep-set eyes	-	discordant extraocular eye movements, strabism, high forehead with deepset eyes, down-slanting palpebral fissures, right esotropia and flat occiput	normal	hypertelorysm	hypertelorysm, low-set ears	minor dysmorphyc facial features, bilateral epicanthal folds	-	hypertelorism	-	-	-	wide-set eyebrows, down-slanting palpebral fissures, strabismus
NOSE	broad nasal bridge	turned-up nose	high nasal bridge	-	-	-	broad and high nasal root and bridge	-	-	-	low nasal bridge	-	-	-	-	-	broad nose
EARS	crease of earlobes	-	low set ears, recurrent ear infections	low set ears, recurrent ear infections	-	-	-	normal	preauricular fistula	-	prominent, incompletely folded ears	-	-	-	-	-	-
EXTREMITIES	-	small feet	cut. syndactyly fingers, brachydactyly, cut. syndactyly 2-3 toes	single palmar crease	-	-	normal palmar creases and digits	normal palmar creases and digits	-	-	pes planus and a valgus deformity	-	-	-	-	-	-
ABDOMEN/UROGENITAL	-	-	cryptorchid testes	inverted nipples	-	-	-	-	-	-	-	-	-	-	-	-	-
OTHER FEATURES	-	-	-	-	-	-	-	-	-	-	-	-	irregular pigmentation	-	-	-	-
